# Supplementary material for: The relationship between sclerostin and carotid artery atherosclerosis in patients with stage 3–5 chronic kidney disease
Source: Int Urol Nephrol. 2020 May 26;52(7):1329–36. doi: 10.1007/s11255-020-02495-x (PMC7314717; doi:10.1007/s11255-020-02495-x)
Supplement: Supplementary file 1 — Supplementary file1 (XLS 74 kb) [file 11255_2020_2495_MOESM1_ESM.xls]

## Sheet: Sheet1
25(OH) vitamin D	Anti-hypertensive drug (1=No, 2= Yes)	Statin (1=No, 2= Yes)	Calcium-based phosphate binders (1=No, 2= Yes)	Calcitriol (1=No, 2= Yes)	BMI (kg/m2)	SBP (mmHg)	DBP (mmHg)	Pulse pressure (mmHg)	HTN (1=No, 2= Yes)	Smoke (1=No, 2= Yes)	GFR (ml/min/1.73m2)	Diabetes(1=No, 2= Yes)	Atherosclerotic Plaque (1=No, 2= Yes)	PTH	ALP	HsCRP	Hb	CRE	URIC	Alb	Glu	TC	HDLC	LDLC	Ca	P	Sclerostin
8	2	2	1	1	29.0698	145	100	45	1	0	25.691	1	1	114	120	1.89	122	267	491	44	4.7	3.38	0.89	2.21	2.33	1.26	28.18
10.4	2	2	2	2	26.9127	130	84	46	0	0	47.1798	1	1	80	64	0.39	126	132	528	39	4.8	5.72	1.08	3.95	2.28	1.1	20.38
7.3	2	2	2	2	20.3383	130	85	45	1	0	3.14606	1	1	146	80	3.73	88	1390	517	39	4.4	2.5	0.9	1.44	1.95	3.02	56.256
3.5	2	2	2	1	19.6283	160	90	70	0	0	13.3374	1	1	206	58	0.31	91	344	466	37	4.9	5.53	1.38	3.56	2.14	1.78	26.12
11.5	2	2	1	1	23.5883	150	64	86	1	0	45.3269	2	1	89.4	74	1.77	143	118	438	45	6.7	4.6	1.14	2.8	2.45	1.19	46.905
14.7	2	1	1	1	21.1073	120	70	50	1	0	17.882	1	1	111	59	1.47	127	338	594	42	4.4	3.1	0.72	1.38	2.3	1.19	71.36
11.7	2	2	1	1	27.968	120	70	50	1	0	52.2295	2	1	27	44	0.39	118	117	494	45	6.6	4.13	1.25	2.5	2.37	1.37	36.406
12	2	1	1	1	21.48	130	80	50	1	0	18.2918	1	1	247	73.5	15.54	108	268	497	42	5.5	4.56	1.62	2.5	2.28	1.36	62.69
6.8	2	2	1	1	19.9792	170	100	70	1	0	55.6033	2	1	65.6	77	2.28	83	105	260	43	4.4	4.17	1.68	2.2	2.37	1.51	26.92
3	2	1	1	1	31.1419	150	85	65	1	1	2.79521	1	1	448	71	54.58	68	1578	691	34	5.9	3.05	0.65	1.7	0.98	2.76	60.64
4.3	2	2	1	1	22.3081	136	85	51	0	0	49.9186	1	1	39.9	77	2.15	129	104	390	38	4.9	5.49	1.44	3.46	2.27	1.4	27.23
3	2	1	2	2	34.4781	130	80	50	0	0	15.7539	1	1	207	123	2.28	82	314	527	40	4.1	3.63	0.71	2.12	2.06	1.55	25.33
8	2	2	1	2	18.1787	150	90	60	1	0	17.6904	1	1	57.4	97	19.97	61	263	588	30	3.8	5.69	1.19	3.31	2.04	1.28	14.4
5.3	2	2	1	1	24.8016	150	90	60	1	0	40.6236	2	1	59.6	102	4.67	114	133	399	33	6.5	5.87	0.89	2.89	2.24	1.28	15.21
3	2	1	1	1	22.8374	138	82	56	0	0	50.2046	2	1	20	143	1.39	103	135	320	20	5.5	5.84	1.69	3.4	1.94	1.11	48.88
10.2	2	1	2	1	24.974	110	60	50	0	0	4.63723	1	1	566	59	9.27	83	810	853	40	4.9	4.36	1.49	2.37	1.6	2.54	64.73
3	2	1	1	1	19.2234	130	90	40	0	0	23.5139	1	1	33.3	77	0.49	134	219	391	45	5.4	6.45	1.13	4.41	2.5	1.28	64.73
9.8	2	2	1	2	17.0403	120	75	45	0	0	29.5918	1	1	96.5	41	0.4	131	165	464	39	4.5	6.05	3.23	2.13	2.54	1.23	42.995
5.5	2	1	2	1	22.2656	150	90	60	1	0	7.70514	1	1	190	55	0.47	81	511	549	38	4.6	2.93	1.15	1.33	2.14	1.71	43.11
11.6	2	1	1	1	20.5457	130	70	60	1	0	29.2423	1	1	196	49	0.48	108	185	633	37	4.9	4.9	1.13	2.91	2.16	0.88	28.81
7	2	1	1	1	25.1808	130	80	50	1	0	36.1644	1	1	5.6	108	1.79	133	157	316	34	4.4	5.82	0.95	4.15	2.12	1.07	20.38
6.7	2	1	1	1	28.4091	140	90	50	1	0	3.23274	1	1	523	92	23.14	84	1383	496	41	5.1	4.51	0.76	3.34	1.28	2.41	113.64
9.7	2	1	1	1	19.5312	140	90	50	1	0	2.86128	1	1	234	40	1.28	58	1333	350	33	5	4.01	1.02	2.58	1.92	2.41	47.82
15.4	2	1	1	1	21.4533	150	73	77	1	1	25.0059	1	1	84.8	82	3.16	93	209	645	38	5.3	3.99	0.9	2.51	2.17	1.14	72.5
5.5	2	1	2	2	28.764	110	80	30	1	0	26.4505	1	1	103	89	1.77	115	180	422	43	4.5	3.67	1.22	2.09	2.23	1.12	47.831
7.4	2	1	1	1	24.6097	140	90	50	1	1	18.3315	1	1	362	122	3.12	143	335	663	40	4.3	5.23	1.19	3.38	2.31	1.68	33.37
6.8	2	1	1	1	17.9982	150	90	60	0	0	3.67333	1	1	876	78	1.45	86	1047	543	42	4.4	5.28	1.83	2.75	1.93	2.77	30.39
21.7	2	1	1	1	17.9982	140	80	60	1	1	9.68088	1	1	50.5	68	30.79	67	497	714	36	6.6	3.98	0.63	2.85	2.1	2.34	59.91
10.8	2	2	1	2	22.4323	120	80	40	1	0	21.5921	1	1	45.3	60	1.17	114	194	451	41	5.8	4.11	1.45	2.02	2.37	1.2	23.344
7.1	2	1	1	1	27.0169	120	80	40	1	0	5.47235	1	1	425	66	3.72	76	982	781	43	4.3	3.64	1.13	2.05	1.88	1.96	52.04
4.6	2	1	1	1	19.1478	145	85	60	1	0	6.53866	1	1	384	57	1.6	75	669	430	36	5.3	3.97	0.94	2.31	2.08	1.8	53.24
5.6	2	1	1	2	27.7177	120	90	30	1	1	48.3703	1	1	44.3	47	0.93	164	145	645	44	5.8	3.96	0.84	2.1	2.44	1.2	42.247
8.9	2	1	1	1	23.3887	180	100	80	1	1	2.47462	1	1	206	24	7.96	74	1949	831	38	5.8	4.38	0.64	2.81	2.14	3.13	51.74
4.6	2	1	1	2	20.7031	130	80	50	0	0	5.76675	1	1	594	99	2.36	67	721	290	47	5.6	3.82	1.21	2.03	2.32	1.55	26.44
3	2	2	2	2	25.1559	160	90	70	1	0	5.53321	2	1	178	75	2.54	78	794	351	37	5.5	4.12	1.01	2.74	1.86	1.72	25.481
10	2	1	1	1	21.6713	130	90	40	1	0	38.568	1	1	115	29	2.76	110	148	332	43	4.7	4.21	1.11	2.66	2.35	1.14	18.456
16	2	1	1	1	23.1834	145	80	65	1	1	52.1554	1	2	38.8	62	0.5	165	122	340	47	5.5	4.35	1.16	2.77	2.46	0.9	85.054
3.6	2	2	2	2	25.5296	139	90	49	1	1	6.70376	1	2	14.1	63	50.87	92	541	480	40	4.6	5.83	1.22	3.99	2.47	1.17	29.6
6.5	2	2	2	1	27.3438	160	70	90	1	0	7.34688	2	2	182	48	1.07	97	457	364	39	3.8	3.37	0.84	1.78	2.04	1.26	46.163
6.2	2	2	1	2	25.9516	150	70	80	1	1	19.7713	2	2	182	94	2.59	127	269	392	38	6.2	3.31	0.92	2.11	2.37	1.73	30.11
15	2	2	1	2	29.0437	125	60	65	1	0	30.8863	2	2	36.6	59	2.11	115	186	463	43	6.4	3.9	1.51	2.01	2.33	1.15	127.51
25.7	2	2	1	1	21.7502	144	77	67	1	0	51.6965	1	2	21.6	68	1.89	117	91	248	42	4.5	3.95	1.51	1.97	2.21	1.38	28.34
11.8	2	2	1	1	22.2137	130	60	70	1	0	54.2352	2	2	19.3	61	1.36	110	89	370	42	4.8	2.81	0.87	1.47	2.3	1.06	30.55
4.1	2	2	2	1	24.7252	127	70	57	1	0	8.17295	1	2	502	75	1.01	88	613	577	37	5.2	5.19	0.96	3.09	1.9	1.85	64.3
4.7	2	2	1	1	22.1453	130	70	60	0	0	39.9053	2	2	39.3	61	1.43	67	171	381	33	4.3	5.59	0.95	3.66	2.19	1.37	69.21
11.2	2	2	1	1	26.8274	132	80	52	1	1	51.9534	1	2	60.5	68	1.87	156	126	384	43	5	4.56	1.38	1.87	2.29	0.84	62.576
9.9	2	2	1	1	23.1481	126	78	48	1	1	37.7825	1	2	130	143	13.75	129	181	410	40	5.2	4.35	0.89	3.05	2.16	1.16	64.44
3	2	2	1	1	29.7578	140	90	50	1	1	13.9304	2	2	332	146	13.75	88	406	486	34	4.6	5.49	0.65	3.44	1.98	1.78	43.57
5.9	2	2	2	2	30.4438	160	90	70	1	1	33.5182	2	2	200	61	0.86	107	193	480	40	7.5	3.55	1.17	1.75	2.04	1.85	102.45
5.8	2	2	1	2	30.4498	150	60	90	1	1	40.9207	2	2	12.3	58	0.4	108	144	551	43	9	3.06	0.86	1.75	2.41	1.25	24.06
29	2	2	1	1	22.4913	120	80	40	1	1	21.8446	1	2	50.1	88	3.89	115	261	408	44	5.6	3.86	0.91	2.18	2.3	1.13	79.7
11.2	2	2	1	1	23.5294	125	56	69	1	1	20.9561	1	2	75.6	73	7.36	130	267	383	44	5.6	2.94	0.89	1.57	2.19	1.01	31.02
6.5	2	2	1	1	26.1427	130	80	50	1	0	43.3509	1	2	126	201	1.59	88	109	346	37	4.8	5.14	1	2.98	2.18	1.36	45.7
3.6	2	1	1	1	21.4692	160	70	90	1	0	9.68663	1	2	117	83	25.46	85	466	439	35	5.1	3.1	0.51	2.11	2.14	1.33	19.09
3	2	2	1	1	23.4375	130	80	50	1	1	7.64048	2	2	193	114	11.78	66	608	406	25	6.4	5.5	0.97	3.64	1.9	1.56	113.14
13.2	2	2	1	1	25.711	150	80	70	1	0	18.4109	2	2	228	59	0.37	100	215	595	41	9.3	4.85	1.71	2.49	2.32	1.39	52.251
3	2	1	1	1	27.7177	140	70	70	1	1	33.243	2	2	75.7	450	12.11	69	172	371	30	5.5	4.86	1.33	2.83	1.99	1.53	136.82
16.4	2	1	1	1	27.102	120	70	50	1	1	40.4761	2	2	68.4	118	1.35	142	154	329	42	7.8	3.94	0.74	2.5	2.19	1.04	32.409
5.4	2	2	1	2	25.7117	131	90	41	1	1	11.6649	1	2	478	82	0.48	108	409	405	44	5.5	3.39	1.03	1.58	2.23	1.6	24.511
10.2	2	1	1	2	26.0375	150	80	70	1	0	3.71916	1	2	179	76	4.99	89	928	335	37	4.9	3.59	1.07	1.99	2.15	1.7	126.99
18.5	2	1	1	1	25.7117	130	60	70	1	0	53.5359	1	2	28	55	1.48	141	112	323	45	4.8	4.82	1.65	2.48	2.32	0.92	23.344
22	2	2	1	1	24.8016	130	80	50	1	0	41.858	1	2	41.2	48	0.77	132	156	558	39	5	4.39	0.88	2.82	2.18	1.18	69.79
18.3	2	2	1	2	22.6003	120	70	50	1	0	33.6434	2	2	21.9	97	1.79	122	136	199	41	10.2	4.75	1.6	2.37	2.35	1.25	29.918
8.3	2	1	1	2	27.6601	120	85	35	0	0	41.5305	1	2	76.9	123	8.48	135	119	328	43	4.4	5.18	1.25	3.32	2.42	1.18	27.55
16.4	2	2	1	1	27.5873	140	80	60	1	0	58.6789	1	2	45	54	1.26	128	81	374	41	5.3	3.42	1.25	1.84	2.17	1.41	39.58
12	2	2	1	2	22.0317	120	70	50	1	0	37.5653	1	2	85.3	57	0.94	118	122	346	43	5.3	2.88	1.01	1.49	2.33	1.4	22.37
14.4	2	2	2	2	25.7657	128	88	40	1	0	10.9259	1	2	45.1	131	3.29	117	374	431	46	5.1	7.03	1.08	4.68	2.47	1.51	91.607
9.5	2	2	1	2	25.1532	140	80	60	1	0	25.9029	2	2	57.8	87	5.57	95	164	526	38	4.1	4.26	1.18	2.7	2.27	1.48	39.053
16	2	2	1	1	24.4418	135	95	40	0	0	47.8029	1	2	28.5	89	0.39	146	123	434	43	5.4	4.77	1.46	2.92	2.4	1.45	23.15
19.4	2	2	1	1	26.8386	140	70	70	1	0	38.4196	1	2	77.3	75	1.09	100	124	387	41	5.3	4.24	1.43	2.4	2.32	1.41	26.76
10.8	2	2	1	1	30.0781	130	65	65	1	0	15.5533	2	2	78.5	65	2.75	109	253	304	43	5.5	4.11	1.12	2.44	2.21	1.7	60.602
11.7	2	2	2	2	25.9052	154	94	60	1	0	17.0405	2	2	74.7	150	5.26	133	253	463	43	10.3	5.45	1.18	3.48	2.49	1.31	34.887
15.2	2	1	1	2	24.977	120	80	40	1	1	37.7498	2	2	238	77	3.17	109	178	297	43	5.4	3.69	0.95	2.46	2.23	1.05	59.981
5.8	2	1	2	2	18.7783	130	80	50	1	1	5.17526	1	2	36.4	46	0.54	95	905	403	42	4.6	4.08	0.92	2.34	2.53	2.04	143.48
12	2	2	2	1	23.3726	150	70	80	1	0	9.00621	2	2	52.4	44	0.49	113	476	367	37	4.2	4.6	1.35	2.23	2.16	1.57	46.61
7.5	2	2	1	1	18.2531	130	82	48	1	0	38.7186	2	2	62	51	32.92	92	149	208	33	5	3.85	0.59	2.97	1.99	1.02	82.63
3	2	2	1	1	27.7778	130	90	40	1	1	22.1049	2	2	198	80	0.56	138	263	193	27	5.9	6.82	1.04	4.4	2.15	1.22	40.37
8.3	2	2	1	1	21.4533	130	80	50	1	1	27.9022	1	2	105	69	0.98	137	192	394	41	4.8	4.01	1.89	1.6	2.19	1.1	91.274
4.3	2	2	1	1	20.4491	130	80	50	1	0	38.9197	2	2	177	95	2.3	98	137	369	36	6.8	4.66	1.36	3.05	2.1	1.22	46.31
3	2	1	1	1	28.3531	130	80	50	1	0	18.2746	1	2	145	59	2.21	132	224	422	40	7	4.67	1.11	2.78	2.35	1.23	55.356
10.9	2	1	1	1	19.5312	145	60	85	1	0	11.1675	2	2	81.8	103	0.92	107	327	312	42	6.6	4.02	1.3	2.36	2.28	1.66	45.55
20.8	2	2	1	1	23.9	130	70	60	0	0	31.6126	1	2	43.4	64	2.38	126	150	334	47	5.6	3.48	1.51	1.56	2.48	1.33	72.835
19.7	2	1	1	1	25.3906	140	60	80	1	0	9.61882	2	2	218	60	0.57	118	466	386	38	6.6	3.07	1.06	1.7	2.12	1.4	47.831
10.1	2	2	1	1	30.1205	140	90	50	1	1	40.833	2	2	111	56	1.12	127	152	453	44	7	2.8	0.91	1.51	2.1	1.18	75.06
13.5	2	2	1	1	26.6667	130	80	50	1	0	36.7997	2	2	58.1	102	0.47	133	130	258	46	6.4	3.62	0.89	1.93	2.41	1.14	28.572
3	2	1	2	1	22.5981	159	81	78	1	1	32.8423	2	2	67.9	68	1.14	104	182	322	32	5.6	5.18	1.02	3.57	2.22	1.52	62.26
26	2	2	1	1	20.7612	150	100	50	1	1	35.6693	1	2	24.3	90	1.7	132	169	428	40	4.7	3.46	1.21	1.76	2.37	0.95	79.078
3	2	2	2	1	21.2245	170	90	80	1	0	2.88986	2	2	642	58	0.71	73	1407	445	34	4	3.24	0.61	1.82	2.2	2.35	187.16
3	2	1	1	1	19.052	130	80	50	1	0	2.7231	1	2	57.7	60	0.84	70	1088	653	28	5	5.88	0.67	4.07	2.14	1.75	158.3
14.4	1	1	1	2	18.4911	130	70	60	0	0	36.5609	1	2	45.8	40	1.46	101	133	300	42	4.7	4.72	2.3	1.83	2.12	1.02	47.646
4.3	2	2	1	2	26.2222	128	75	53	1	0	48.3154	2	2	46.5	98	6.1	137	105	427	42	8.9	5.09	0.99	2.96	2.4	1.54	19.633
3.8	2	2	1	2	17.898	150	60	90	1	0	9.38439	1	2	8.4	38	0.31	69	391	337	37	4.7	4.23	1.52	2.13	2.86	2.12	62.84
8.3	2	2	1	1	24.8591	130	80	50	1	0	52.5977	2	2	44	57	2.03	145	117	601	41	6.6	4.45	0.88	2.76	2.34	1.08	23.74
8.2	2	2	2	2	27.6398	130	70	60	1	0	12.1902	2	2	76.2	91	1.88	111	328	466	43	5.8	3.71	1.35	1.95	2.36	1.44	37.164
10.6	2	1	1	1	25.3906	140	80	60	1	0	4.04975	2	2	395	50	2.38	68	779	360	38	4	3.34	0.91	1.92	1.93	1.75	72.5
22.9	2	1	2	2	24.9135	130	65	65	1	0	28.0989	1	2	95.5	60	6.89	141	192	494	40	5.4	3.73	0.99	2.34	2	1.03	54.627
8.2	2	2	1	1	23.9995	120	55	65	0	1	24.8533	2	2	96.6	85	0.05	133	215	367	45	7.9	4.5	1.12	3.17	2.31	1.14	24.316
4.6	2	2	1	2	23.1206	130	70	60	1	0	49.9483	2	2	48.7	42	0.71	106	120	567	36	5.1	4.12	1.76	2.05	2.22	1.29	47.646
3.7	2	1	1	1	27.7778	150	80	70	1	0	8.65326	2	2	148	77	1.52	86	595	544	42	3.8	4.19	1.13	2.56	2.03	1.81	190.13
6.2	2	1	1	2	25.5296	150	90	60	1	0	22.0698	2	2	191	96	13.35	117	195	360	42	9.4	4.96	1.16	3.19	2.35	1.37	16.685
3.7	2	1	2	1	24.5779	150	80	70	1	0	4.65482	2	2	185	85	15.86	81	895	513	34	6.2	5.8	1	3.46	1.63	2.89	152.82
13.6	2	1	1	1	23.1405	130	70	60	1	1	43.3727	2	2	40.7	76	0.5	117	148	365	39	7.3	4.9	1.13	2.33	2.13	1.27	28.66
3	2	1	1	1	31.8878	150	80	70	1	0	13.694	2	2	142	66	3	92	352	443	40	4.8	2.25	1.04	0.99	2.18	1.71	197.17
13.2	2	2	2	2	27.3588	150	90	60	1	0	54.2757	1	2	94.5	82	4.08	140	114	489	43	4.6	3.94	1.44	2.13	2.23	1.02	42.808
3.1	1	2	1	1	20.0692	140	90	50	0	0	22.2218	1	2	44.8	40	0.55	98	240	276	27	4.3	4.57	1.63	2.22	1.97	1.4	98.1
10.5	1	2	1	1	20.7612	130	70	60	0	0	16.8486	1	2	42.3	65	0.55	120	300	280	32	4.8	5.61	2.28	2.4	2.13	1.39	39.618
11.5	2	2	1	1	27.7344	135	60	75	1	0	48.8979	2	2	35.6	79	2.03	131	125	642	46	6.6	3.67	0.97	2.48	2.23	1.19	36.785
7.1	2	2	1	1	26.9127	115	65	50	1	0	28.5466	1	2	141	77	0.85	110	147	589	40	4.7	3.3	1.27	1.59	2.3	1.2	63.42
3	2	2	1	1	21.7994	150	80	70	1	1	36.4278	2	2	79	67	0.79	137	175	410	38	12.4	4.92	1.24	3.16	2.28	1.49	47.67
11.4	2	1	1	1	24.3375	180	120	60	1	0	35.3558	1	2	82	84	4.63	156	198	532	44	5.2	4.43	0.93	2.73	2.32	0.88	28.572
12.6	2	1	1	1	24.4141	160	80	80	1	0	20.2307	1	2	201	94	2.71	110	212	392	44	5	6.47	1.46	4.22	2.15	1.47	22.46
13.7	2	2	1	2	27.0416	125	75	50	1	0	48.5556	2	2	47.3	67	0.28	126	125	327	42	7.4	3.15	1.07	1.76	2.36	1.12	113.11
3	1	2	2	2	30.3716	122	80	42	0	0	9.16846	1	2	300	73	1.24	107	420	313	41	5.7	4.93	1.36	2.82	2.26	1.44	33.173
6.4	2	2	1	1	33.3276	140	70	70	1	0	54.7842	1	2	62.3	137	12.86	136	93	365	42	5.6	3.67	1.16	2.07	2.45	1.2	93.766
22.4	2	2	1	1	25.8264	130	70	60	1	0	48.1399	1	2	84.5	86	12.23	147	123	561	40	5.6	3.72	1.18	2.06	2.26	1	30.878
7.5	2	2	1	1	26.0375	145	80	65	1	0	26.4362	2	2	80.8	31	0.63	100	178	296	40	5.1	2.74	1.04	1.39	2.3	1.74	42.995
3	2	2	2	1	27.9431	160	90	70	1	0	4.47253	2	2	46.4	59	5.22	95	806	711	34	5	5.52	1.26	3.41	2.33	2.09	21.98
3	2	2	1	1	26.5625	150	90	60	1	0	6.74898	2	2	305	129	4.06	80	538	347	26	6	4.53	0.74	2.96	1.81	1.68	37.88
12.7	2	2	1	1	25.7117	130	80	50	1	1	14.2467	1	2	116	80	4.26	103	290	556	40	7.1	3.04	0.86	1.75	2.25	1.18	44.116
17.9	2	2	2	2	24.3865	130	80	50	1	0	58.1441	2	2	51.9	93	10.33	129	104	351	42	5.8	2.99	0.96	1.72	2.32	0.95	34.697
11.8	2	2	1	2	25.565	120	80	40	1	1	19.1582	1	2	158	39	0.31	122	303	431	43	5.2	3.92	0.91	2.4	2.27	1.46	35.457
11.6	2	2	1	2	29.0943	150	80	70	1	0	16.2965	1	2	301	81	6.45	115	255	219	46	4.1	3.8	1.26	2.16	2.47	1.19	36.974
7.7	2	1	1	1	28.7347	130	70	60	1	0	52.6769	2	2	65.3	58	5.09	125	121	506	38	5.5	4.37	0.77	3.3	2.1	1.12	102.84
9.2	2	2	1	2	40.2528	160	80	80	1	0	44.6888	2	2	101	122	7.39	104	112	748	43	6.3	4.11	1.07	2.43	2.39	1.24	66.497
5.3	2	1	1	1	19.2672	140	80	60	1	1	8.2793	2	2	104	81	0.82	69	596	441	38	3.7	3.3	0.94	1.75	2.11	1.75	129.15
13.9	2	2	1	2	30.5701	140	75	65	1	0	21.3838	1	2	76.1	52	1.51	121	199	420	41	5.3	4.05	1.28	2.07	2.36	1.28	58.439
3	2	1	1	2	22.4913	110	80	30	1	0	5.691	1	2	103	62	59.71	100	711	353	28	4.5	4.48	1.31	2.6	1.94	2.24	69.79
3	2	2	1	1	23.6128	130	70	60	1	0	26.8909	2	2	75.7	87	0.67	131	159	372	43	8.7	4.87	1.18	2.86	2.32	1.68	65.431
4.9	2	2	1	1	27.3588	156	86	70	1	1	21.6714	2	2	180	100	4.15	95	290	446	33	6.5	5.32	0.99	3.66	2.1	1.5	58.258
16.5	2	2	1	1	25.8806	130	90	40	1	0	36.2303	1	2	40.8	85	1.4	146	163	490	44	5.1	3.52	0.77	2.41	1.98	1.16	31.644
26.9	2	2	1	1	19.7055	120	70	50	1	0	35.8912	1	2	32.9	60	1.59	128	155	495	43	5.1	3.49	0.84	2.23	2.34	1.14	72.93
5.5	2	1	1	1	24.7252	130	80	50	1	0	4.26645	1	2	541	115	22.31	66	996	450	37	5	2.74	1.02	1.45	1.58	2.35	53.84
5.4	2	1	1	1	21.9363	120	70	50	1	0	8.1522	1	2	211	100	0.37	85	471	581	40	4.9	5.25	1.11	3.41	2.29	2.01	56.36
11	2	2	1	2	35.6401	125	80	45	0	1	54.9446	1	2	63.7	105	1.8	161	121	361	46	7	3.9	0.77	2.66	2.35	1.23	35.647
3	2	2	2	2	26.0375	188	73	115	1	0	11.4524	2	2	259	68	2.54	122	324	392	35	10.1	4.29	1.08	2.78	2.01	1.65	67.914
6	2	2	2	1	29.0606	120	80	40	1	1	24.8651	2	2	275	85	7.07	129	240	397	40	6.4	5.3	1.44	3.29	1.94	1.78	80.82
11.9	2	2	2	1	23.7253	145	80	65	1	0	27.1919	1	2	60	39	2.01	111	166	527	37	4.2	4.34	0.94	2.72	2.3	1.33	45.234
9.4	2	1	1	1	25.6821	140	80	60	1	1	14.292	1	2	125	95	0.19	96	323	536	39	4.6	3.62	0.97	2.07	2.3	1.6	45.791
8.9	2	1	1	1	32.6905	140	90	50	1	0	39.3859	2	2	148	60	7.93	106	118	554	42	7.2	5.89	1.01	4.19	2.29	1.5	60.5
21.6	2	2	1	1	24.977	130	80	50	1	1	41.4921	2	2	31.6	46	0.86	137	150	391	40	4.8	4.06	0.82	2.46	2.39	1.14	83.32
